# Supplementary material for: ProInflam: a webserver for the prediction of proinflammatory antigenicity of peptides and proteins
Source: J Transl Med. 2016 Jun 14;14:178. doi: 10.1186/s12967-016-0928-3 (PMC4908730; doi:10.1186/s12967-016-0928-3)
Supplement: Supplementary file 1 — 10.1186/s12967-016-0928-3 Amino acid composition distribution between proinflammatory and non-proinflammatory data. [file 12967_2016_928_MOESM1_ESM.xlsx]

## Sheet: Table S1
Additional file 1. Table S1. Amino acid composition distribution between proinflammatory and non-proinflammatory data
		Amino acids	Proinflammatory	Non-proinflammatory	T-test	STDERR_positivedata	STDERR_negativedata
		A	8.757	6.484	0.0072	0.384	0.744
		C	1.29	2.239	0.0285	0.153	0.401
		D	3.306	3.468	0.7196	0.218	0.394
		E	4.773	4.86	0.8858	0.262	0.55
		F	4.677	3.207	0.0019	0.26	0.389
		G	6.005	9.106	0.0052	0.314	1.049
		H	1.939	2.703	0.063	0.169	0.372
		I	6.328	4.117	0.0005	0.312	0.538
		K	4.981	4.133	0.1722	0.284	0.55
		L	11.952	10.206	0.0914	0.432	0.934
		M	2.47	2.878	0.4123	0.2	0.455
		N	5.077	5.042	0.9541	0.261	0.534
		P	4.826	5.614	0.2263	0.289	0.581
		Q	3.459	5.052	0.0144	0.246	0.596
		R	5.325	5.55	0.7203	0.272	0.567
		S	6.673	6.609	0.9288	0.314	0.64
		T	5.742	6.672	0.2271	0.284	0.713
		V	6.632	5.578	0.1296	0.298	0.625
		W	1.501	2.439	0.0296	0.156	0.398
		Y	4.287	4.043	0.6793	0.259	0.531
