# Supplementary material for: ProInflam: a webserver for the prediction of proinflammatory antigenicity of peptides and proteins
Source: J Transl Med. 2016 Jun 14;14:178. doi: 10.1186/s12967-016-0928-3 (PMC4908730; doi:10.1186/s12967-016-0928-3)
Supplement: Supplementary file 2 — 10.1186/s12967-016-0928-3 Dipeptide composition distribution between proinflammatory and non proinflammatory data. [file 12967_2016_928_MOESM2_ESM.xlsx]

## Sheet: Table S2
Additional file 2. Table S2. Dipeptide composition distribution between proinflammatory and non-proinflammatory data
Dipeptide	Proinflammatory	Non-proinflammatory	T-test	STDERR_positivedata	STDERR_negativedata
AA	0.909	1.221	0.4162	0.148	0.352
AC	0.06	0	0.0267	0.027	0
AD	0.184	0.279	0.478	0.052	0.124
AE	0.418	0.226	0.1324	0.078	0.101
AF	0.424	0.025	0	0.084	0.025
AG	0.519	0.617	0.6784	0.097	0.216
AH	0.277	0.073	0.0129	0.063	0.052
AI	0.438	0.15	0.0229	0.085	0.093
AK	0.317	0.073	0.0143	0.067	0.073
AL	1.033	1.034	0.9966	0.128	0.244
AM	0.215	0.104	0.2365	0.058	0.073
AN	0.389	0.401	0.9424	0.079	0.141
AP	0.433	0.253	0.2929	0.088	0.145
AQ	0.256	0.081	0.0762	0.055	0.081
AR	0.472	0.506	0.8713	0.079	0.193
AS	0.583	0.562	0.9122	0.094	0.171
AT	0.827	0.242	0.0007	0.117	0.126
AV	0.663	0.271	0.0172	0.104	0.126
AW	0.122	0.052	0.2984	0.042	0.052
AY	0.29	0.412	0.4569	0.066	0.15
CA	0.04	0.264	0.1451	0.021	0.151
CC	0.049	0.038	0.8268	0.03	0.038
CD	0.045	0	0.0778	0.025	0
CE	0.047	0.23	0.0568	0.024	0.092
CF	0.057	0	0.0545	0.03	0
CG	0.23	0.038	0.0094	0.063	0.038
CH	0.018	0	0.1575	0.013	0
CI	0.05	0	0.0996	0.03	0
CK	0.03	0.104	0.3363	0.023	0.073
CL	0.142	0.355	0.3436	0.05	0.218
CM	0	0.154	0.0451	0	0.076
CN	0.104	0.038	0.2824	0.047	0.038
CP	0.115	0.066	0.5517	0.046	0.066
CQ	0.036	0.129	0.24	0.026	0.075
CR	0.024	0	0.0896	0.014	0
CS	0.062	0	0.0342	0.029	0
CT	0.064	0.541	0.0245	0.037	0.206
CV	0.096	0.261	0.1805	0.043	0.115
CW	0.021	0	0.3177	0.021	0
CY	0.069	0.22	0.2028	0.032	0.114
DA	0.537	0.077	0	0.095	0.058
DC	0.034	0.156	0.1888	0.025	0.09
DD	0.098	0	0.0103	0.038	0
DE	0.271	0.146	0.2213	0.072	0.072
DF	0.171	0.091	0.445	0.051	0.091
DG	0.175	0.363	0.2149	0.062	0.138
DH	0.046	0.091	0.6297	0.023	0.091
DI	0.098	0.168	0.5305	0.034	0.106
DK	0.199	0.245	0.7426	0.052	0.127
DL	0.478	0.16	0.0145	0.088	0.095
DM	0.025	0	0.0877	0.015	0
DN	0.164	0.134	0.7869	0.049	0.101
DP	0.193	0.328	0.3518	0.052	0.135
DQ	0.085	0.196	0.3638	0.034	0.117
DR	0.114	0.569	0.0071	0.039	0.162
DS	0.249	0.282	0.7988	0.057	0.114
DT	0.142	0.187	0.7152	0.041	0.114
DV	0.199	0.342	0.341	0.054	0.139
DW	0.031	0.156	0.178	0.023	0.09
DY	0.138	0	0.0019	0.044	0
EA	0.42	0.299	0.4123	0.077	0.125
EC	0.038	0	0.0461	0.019	0
ED	0.114	0.273	0.1853	0.041	0.112
EE	0.257	0.272	0.9184	0.065	0.136
EF	0.164	0.249	0.5482	0.05	0.132
EG	0.341	0.237	0.4122	0.068	0.106
EH	0.02	0.091	0.4449	0.015	0.091
EI	0.37	0.07	0.0011	0.078	0.049
EK	0.297	0.211	0.55	0.068	0.127
EL	0.522	0.708	0.4218	0.092	0.212
EM	0.072	0	0.0216	0.031	0
EN	0.428	0.491	0.719	0.081	0.154
EP	0.182	0.126	0.6147	0.054	0.097
EQ	0.165	0.332	0.2326	0.044	0.132
ER	0.343	0.502	0.3398	0.075	0.149
ES	0.17	0.211	0.742	0.049	0.111
ET	0.375	0.282	0.5512	0.083	0.131
EV	0.318	0.386	0.721	0.069	0.178
EW	0.068	0	0.0594	0.036	0
EY	0.254	0.035	0.0051	0.07	0.035
FA	0.436	0.052	0.0004	0.094	0.052
FC	0.064	0.264	0.2011	0.034	0.151
FD	0.203	0.091	0.1928	0.058	0.065
FE	0.33	0.196	0.3085	0.08	0.104
FF	0.247	0	0.0001	0.062	0
FG	0.265	0.3	0.8169	0.063	0.137
FH	0.023	0	0.1584	0.016	0
FI	0.274	0.129	0.1567	0.066	0.077
FK	0.325	0.13	0.0972	0.064	0.099
FL	0.643	0.517	0.5617	0.114	0.184
FM	0.069	0	0.0239	0.03	0
FN	0.186	0.394	0.2106	0.048	0.159
FP	0.188	0.052	0.1211	0.07	0.052
FQ	0.149	0.081	0.4735	0.048	0.081
FR	0.156	0	0.0008	0.046	0
FS	0.307	0.261	0.732	0.069	0.115
FT	0.232	0.355	0.4491	0.067	0.148
FV	0.312	0.299	0.9237	0.067	0.121
FW	0.052	0.036	0.7396	0.028	0.036
FY	0.187	0.134	0.6435	0.052	0.101
GA	0.408	0.646	0.2915	0.078	0.212
GC	0.031	0.066	0.6178	0.023	0.066
GD	0.192	0.203	0.9296	0.053	0.111
GE	0.24	0.395	0.3787	0.06	0.164
GF	0.299	0	0	0.065	0
GG	0.513	2.25	0.0016	0.11	0.529
GH	0.1	0.052	0.4718	0.04	0.052
GI	0.609	0.206	0.0074	0.109	0.104
GK	0.243	0.104	0.129	0.053	0.073
GL	0.613	0.605	0.9743	0.096	0.207
GM	0.092	0.038	0.3006	0.034	0.038
GN	0.243	0.365	0.4103	0.061	0.135
GP	0.357	0.339	0.9048	0.084	0.128
GQ	0.228	0.713	0.0379	0.063	0.223
GR	0.317	0.367	0.7502	0.067	0.143
GS	0.487	1.058	0.0391	0.086	0.261
GT	0.297	0.557	0.1678	0.069	0.174
GV	0.524	0.341	0.3572	0.097	0.173
GW	0.094	0.652	0.0057	0.035	0.196
GY	0.287	0.143	0.1843	0.07	0.083
HA	0.129	0.038	0.1261	0.045	0.038
HC	0	0	NA	0	0
HD	0.034	0.156	0.1888	0.025	0.09
HE	0.091	0.096	0.9532	0.04	0.07
HF	0.205	0.248	0.7567	0.054	0.127
HG	0.183	0.608	0.0676	0.052	0.225
HH	0.098	0	0.0127	0.039	0
HI	0.097	0	0.0049	0.034	0
HK	0.041	0.038	0.9639	0.025	0.038
HL	0.197	0.25	0.6868	0.056	0.12
HM	0.021	0.091	0.4576	0.021	0.091
HN	0.147	0.104	0.6296	0.051	0.073
HP	0.173	0.133	0.7171	0.053	0.096
HQ	0.056	0	0.0168	0.023	0
HR	0.044	0.238	0.1187	0.028	0.12
HS	0.164	0	0.0012	0.05	0
HT	0.093	0.227	0.2589	0.036	0.113
HV	0.063	0.237	0.1515	0.026	0.118
HW	0.011	0	0.3177	0.011	0
HY	0.188	0.035	0.0159	0.053	0.035
IA	0.365	0.234	0.333	0.069	0.117
IC	0.118	0.052	0.3357	0.045	0.052
ID	0.182	0.122	0.4945	0.051	0.071
IE	0.437	0.203	0.1222	0.089	0.122
IF	0.314	0.156	0.1763	0.074	0.09
IG	0.348	0.287	0.7095	0.074	0.147
IH	0.085	0.156	0.4587	0.034	0.09
II	0.412	0.368	0.8169	0.088	0.166
IK	0.193	0.382	0.1854	0.046	0.135
IL	0.775	0.47	0.1307	0.109	0.169
IM	0.177	0.115	0.4794	0.056	0.066
IN	0.519	0	0	0.102	0
IP	0.227	0.186	0.7114	0.059	0.095
IQ	0.142	0.211	0.5653	0.038	0.114
IR	0.3	0.052	0.0068	0.075	0.052
IS	0.363	0.247	0.3888	0.074	0.112
IT	0.361	0.261	0.4747	0.08	0.115
IV	0.306	0.038	0.0006	0.068	0.038
IW	0.112	0.081	0.7372	0.044	0.081
IY	0.261	0.201	0.6544	0.064	0.119
KA	0.628	0.025	0	0.106	0.025
KC	0.103	0	0.0139	0.042	0
KD	0.2	0	0	0.048	0
KE	0.123	0.165	0.6829	0.041	0.095
KF	0.242	0.187	0.6828	0.063	0.117
KG	0.295	0.196	0.4561	0.064	0.117
KH	0.103	0.156	0.5818	0.037	0.09
KI	0.269	0.167	0.3218	0.059	0.084
KK	0.332	0.165	0.1646	0.073	0.095
KL	0.657	0.569	0.7012	0.099	0.205
KM	0.071	0.286	0.1064	0.031	0.129
KN	0.315	0.168	0.2332	0.063	0.106
KP	0.156	0.627	0.0332	0.05	0.213
KQ	0.229	0.266	0.7982	0.057	0.135
KR	0.283	0.247	0.7743	0.059	0.11
KS	0.275	0.049	0.0035	0.06	0.049
KT	0.239	0.308	0.6498	0.06	0.14
KV	0.223	0.205	0.8803	0.055	0.107
KW	0	0	NA	0	0
KY	0.225	0.091	0.1196	0.057	0.065
LA	0.641	0.592	0.8227	0.098	0.197
LC	0.118	0.196	0.5315	0.041	0.117
LD	0.325	0.241	0.5666	0.072	0.126
LE	0.574	0.23	0.0168	0.087	0.114
LF	0.406	0.482	0.6949	0.084	0.174
LG	0.636	0.69	0.8224	0.104	0.217
LH	0.222	0.141	0.4193	0.056	0.083
LI	0.681	0.537	0.512	0.102	0.194
LK	0.625	0.698	0.7636	0.09	0.222
LL	1.643	1.325	0.4393	0.185	0.366
LM	0.337	0.185	0.2129	0.078	0.093
LN	0.477	0.388	0.6038	0.082	0.152
LP	0.636	0.455	0.3799	0.1	0.179
LQ	0.396	0.591	0.346	0.075	0.192
LR	0.599	0.233	0.011	0.092	0.11
LS	0.778	0.558	0.3368	0.108	0.202
LT	0.513	0.952	0.0884	0.085	0.242
LV	0.659	0.328	0.057	0.108	0.135
LW	0.192	0	0.0014	0.06	0
LY	0.368	0.147	0.0537	0.075	0.086
MA	0.316	0.104	0.0391	0.071	0.073
MC	0.056	0.554	0.0075	0.034	0.181
MD	0.093	0	0.0158	0.039	0
ME	0.098	0.483	0.0352	0.035	0.178
MF	0.086	0	0.0211	0.037	0
MG	0.057	0.14	0.4432	0.031	0.103
MH	0.025	0.087	0.3371	0.017	0.062
MI	0.126	0.156	0.761	0.047	0.09
MK	0.08	0.172	0.4677	0.035	0.122
ML	0.234	0.139	0.351	0.061	0.081
MM	0.097	0.238	0.2802	0.049	0.12
MN	0.11	0	0.0184	0.047	0
MP	0.086	0	0.0454	0.043	0
MQ	0.072	0.115	0.5562	0.031	0.066
MR	0.139	0	0.0044	0.049	0
MS	0.146	0.16	0.8913	0.045	0.092
MT	0.134	0	0.0054	0.048	0
MV	0.154	0.13	0.8187	0.048	0.094
MW	0.129	0.214	0.5274	0.05	0.125
MY	0.093	0.238	0.2546	0.04	0.12
NA	0.433	0.171	0.0533	0.09	0.101
NC	0.061	0.052	0.8879	0.031	0.052
ND	0.096	0.268	0.138	0.034	0.111
NE	0.288	0.46	0.3908	0.067	0.189
NF	0.423	0.401	0.8952	0.089	0.139
NG	0.228	0.218	0.9447	0.057	0.129
NH	0.12	0.12	0.9932	0.046	0.089
NI	0.399	0.266	0.3986	0.08	0.135
NK	0.235	0.247	0.9226	0.056	0.11
NL	0.703	0.57	0.51	0.104	0.173
NM	0.112	0.329	0.1681	0.045	0.15
NN	0.274	0.475	0.2195	0.069	0.148
NP	0.254	0.052	0.0107	0.059	0.052
NQ	0.069	0.595	0.0025	0.03	0.169
NR	0.292	0.404	0.497	0.067	0.151
NS	0.386	0.139	0.0254	0.075	0.08
NT	0.226	0.248	0.8779	0.061	0.127
NV	0.321	0.081	0.0277	0.072	0.081
NW	0.121	0	0.0073	0.045	0
NY	0.327	0.139	0.0979	0.08	0.08
PA	0.455	0.251	0.138	0.089	0.104
PC	0.08	0.129	0.5629	0.041	0.075
PD	0.125	0.126	0.9903	0.041	0.097
PE	0.202	0.197	0.9714	0.058	0.119
PF	0.219	0	0.0004	0.062	0
PG	0.331	0.743	0.1149	0.074	0.249
PH	0.13	0.626	0.0263	0.049	0.215
PI	0.435	0.113	0.006	0.085	0.08
PK	0.239	0.53	0.1015	0.061	0.166
PL	0.515	0.459	0.8211	0.091	0.231
PM	0.124	0.29	0.2351	0.048	0.13
PN	0.193	0.205	0.9148	0.056	0.101
PP	0.388	0.313	0.6249	0.088	0.125
PQ	0.174	0.195	0.8588	0.066	0.097
PR	0.395	0.091	0.0142	0.083	0.091
PS	0.327	0.514	0.3399	0.071	0.181
PT	0.223	0.209	0.9112	0.061	0.106
PV	0.376	0.417	0.8202	0.076	0.162
PW	0.025	0	0.1575	0.017	0
PY	0.147	0.411	0.1225	0.055	0.161
QA	0.248	0.272	0.8608	0.055	0.125
QC	0.056	0.038	0.7192	0.032	0.038
QD	0.188	0.087	0.2281	0.057	0.062
QE	0.153	0.115	0.6364	0.043	0.066
QF	0.027	0.129	0.1842	0.016	0.075
QG	0.172	0.637	0.0166	0.045	0.186
QH	0.057	0.091	0.6261	0.024	0.065
QI	0.193	0.202	0.9307	0.053	0.09
QK	0.275	0.077	0.0141	0.059	0.054
QL	0.401	0.492	0.641	0.079	0.179
QM	0.073	0.411	0.0556	0.034	0.172
QN	0.152	0.156	0.9669	0.044	0.09
QP	0.209	0.676	0.032	0.061	0.207
QQ	0.18	0.384	0.2607	0.085	0.16
QR	0.257	0.283	0.8505	0.063	0.123
QS	0.213	0.244	0.7773	0.051	0.099
QT	0.255	0.038	0.0026	0.06	0.038
QV	0.158	0.246	0.5113	0.05	0.124
QW	0.092	0.366	0.0579	0.038	0.138
QY	0.229	0.3	0.6372	0.061	0.137
RA	0.573	0.335	0.1344	0.094	0.128
RC	0.012	0.269	0.0259	0.012	0.113
RD	0.208	0.22	0.9275	0.056	0.112
RE	0.109	0.339	0.1192	0.043	0.14
RF	0.363	0.124	0.0447	0.076	0.091
RG	0.227	0.153	0.4846	0.054	0.09
RH	0.068	0.14	0.5034	0.03	0.103
RI	0.206	0.258	0.7159	0.054	0.132
RK	0.204	0	0	0.049	0
RL	0.617	0.81	0.5149	0.098	0.278
RM	0.261	0	0	0.062	0
RN	0.267	0.158	0.3508	0.064	0.097
RP	0.308	0.481	0.3255	0.069	0.162
RQ	0.137	0.176	0.693	0.043	0.089
RR	0.415	0.49	0.6812	0.08	0.162
RS	0.345	0.447	0.5721	0.068	0.167
RT	0.407	0.175	0.0822	0.087	0.101
RV	0.419	0.479	0.7481	0.079	0.171
RW	0.034	0.091	0.5435	0.025	0.091
RY	0.183	0.707	0.0205	0.057	0.216
SA	0.533	0.548	0.9332	0.086	0.162
SC	0.04	0	0.1582	0.029	0
SD	0.228	0.369	0.4019	0.055	0.158
SE	0.206	0.178	0.7891	0.053	0.09
SF	0.418	0.193	0.0771	0.083	0.096
SG	0.398	0.056	0.0005	0.08	0.056
SH	0.147	0.149	0.9889	0.046	0.087
SI	0.386	0.261	0.3711	0.08	0.115
SK	0.343	0.475	0.498	0.066	0.183
SL	0.979	0.625	0.1306	0.12	0.2
SM	0.15	0.13	0.8526	0.053	0.094
SN	0.266	0.368	0.5714	0.066	0.167
SP	0.443	0.562	0.5508	0.086	0.179
SQ	0.35	0.233	0.3851	0.085	0.104
SR	0.356	0.393	0.814	0.066	0.146
SS	0.558	0.861	0.2816	0.106	0.259
ST	0.291	0.588	0.1169	0.067	0.176
SV	0.58	0.48	0.6144	0.105	0.17
SW	0.116	0.369	0.1571	0.045	0.172
SY	0.225	0.064	0.0397	0.063	0.046
TA	0.366	0.527	0.4393	0.076	0.194
TC	0.125	0	0.0085	0.047	0
TD	0.207	0.468	0.1475	0.062	0.168
TE	0.364	0.568	0.3278	0.075	0.194
TF	0.136	0.358	0.1923	0.051	0.162
TG	0.307	0.347	0.7915	0.072	0.131
TH	0.086	0.528	0.0383	0.036	0.208
TI	0.411	0.574	0.4395	0.079	0.195
TK	0.212	0.104	0.2336	0.052	0.073
TL	0.933	0.207	0	0.123	0.126
TM	0.183	0.196	0.9206	0.058	0.117
TN	0.269	0.513	0.209	0.068	0.181
TP	0.208	0.23	0.8542	0.058	0.105
TQ	0.209	0.196	0.9186	0.053	0.117
TR	0.188	0.172	0.9086	0.053	0.122
TS	0.406	0.367	0.8057	0.081	0.136
TT	0.492	0.572	0.7397	0.089	0.222
TV	0.567	0.557	0.9593	0.105	0.178
TW	0.078	0.196	0.3399	0.038	0.117
TY	0.199	0.224	0.8593	0.056	0.132
VA	0.574	0.494	0.6778	0.098	0.166
VC	0.101	0.235	0.3606	0.046	0.138
VD	0.337	0.125	0.0572	0.066	0.089
VE	0.322	0.242	0.5641	0.068	0.121
VF	0.245	0.081	0.1124	0.064	0.081
VG	0.455	0.548	0.6543	0.09	0.186
VH	0.177	0.104	0.4046	0.046	0.073
VI	0.285	0.367	0.6223	0.071	0.151
VK	0.389	0.22	0.1707	0.072	0.1
VL	0.65	0.614	0.8698	0.098	0.195
VM	0.232	0.052	0.0356	0.068	0.052
VN	0.371	0.467	0.6592	0.079	0.202
VP	0.206	0.118	0.3968	0.055	0.089
VQ	0.213	0.038	0.0105	0.056	0.038
VR	0.293	0.166	0.2783	0.065	0.097
VS	0.265	0.226	0.7654	0.066	0.113
VT	0.321	0.805	0.0632	0.071	0.249
VV	0.313	0.285	0.8438	0.077	0.115
VW	0.156	0	0.0039	0.054	0
VY	0.332	0.108	0.0405	0.078	0.076
WA	0.205	0	0.0006	0.059	0
WC	0.046	0	0.1584	0.033	0
WD	0.011	0	0.3177	0.011	0
WE	0.07	0.289	0.0767	0.037	0.117
WF	0.026	0	0.177	0.019	0
WG	0.082	0.73	0.0107	0.032	0.249
WH	0.034	0.052	0.7495	0.025	0.052
WI	0.108	0	0.0125	0.043	0
WK	0.043	0	0.1025	0.026	0
WL	0.168	0.527	0.068	0.054	0.188
WM	0.083	0	0.0412	0.04	0
WN	0.131	0.313	0.1796	0.049	0.125
WP	0.027	0	0.1587	0.019	0
WQ	0.07	0.081	0.8966	0.03	0.081
WR	0.044	0.182	0.4544	0.024	0.182
WS	0.055	0	0.058	0.029	0
WT	0.119	0.104	0.8621	0.042	0.073
WV	0.07	0.235	0.2517	0.036	0.138
WW	0.025	0	0.3177	0.025	0
WY	0.101	0.081	0.8265	0.041	0.081
YA	0.405	0	0	0.084	0
YC	0.043	0.035	0.8376	0.022	0.035
YD	0.123	0.314	0.165	0.043	0.131
YE	0.272	0.098	0.0633	0.074	0.057
YF	0.177	0.305	0.3916	0.053	0.14
YG	0.13	0.104	0.7628	0.045	0.073
YH	0.025	0	0.3177	0.025	0
YI	0.437	0.32	0.5022	0.087	0.15
YK	0.276	0.077	0.0319	0.072	0.058
YL	0.465	0.246	0.1438	0.085	0.124
YM	0.067	0.34	0.0891	0.027	0.157
YN	0.347	0	0	0.078	0
YP	0.256	0.518	0.1643	0.069	0.175
YQ	0.226	0.087	0.0952	0.056	0.062
YR	0.268	0.559	0.2024	0.072	0.215
YS	0.231	0.364	0.4237	0.064	0.153
YT	0.183	0.234	0.7082	0.058	0.122
YV	0.267	0	0.0001	0.066	0
YW	0.058	0.104	0.5566	0.028	0.073
YY	0.14	0.469	0.04	0.047	0.152
