# Supplementary material for: ProInflam: a webserver for the prediction of proinflammatory antigenicity of peptides and proteins
Source: J Transl Med. 2016 Jun 14;14:178. doi: 10.1186/s12967-016-0928-3 (PMC4908730; doi:10.1186/s12967-016-0928-3)
Supplement: Supplementary file 3 — 10.1186/s12967-016-0928-3 MERCI motifs extracted form proinflammatory and non-proinflammatory data. [file 12967_2016_928_MOESM3_ESM.xlsx]

## Sheet: Table S3
Additional file 3. Table S3 (a,b,c). MERCI motifs extracted form proinflammatory and non-proinflammatory data
TableS3 (a): Motifs obtained from BETTS-RUSSELL algorithm of MERCI
Proinflammatory motifs	Proinflammatory epitopes containing the motif
hydrophobic hydrophobic K hydrophobic hydrophobic	54
hydrophobic aliphatic polar N	48
K hydrophobic aliphatic polar	46
hydrophobic hydrophobic K small hydrophobic	45
aliphatic R hydrophobic hydrophobic	44
positive tiny L	43
polar tiny hydrophobic aromatic hydrophobic	43
K hydrophobic L	42
hydrophobic positive tiny hydrophobic polar	42
hydrophobic hydrophobic aliphatic polar small aliphatic	41
hydrophobic N aromatic hydrophobic	41
Total number of unique proinflammatory epitopes containing the motifs	256
Non-proinflammatory motifs	Non-proinflammatory epitopes containing the motif
small polar small G tiny polar	15
polar small polar small G tiny polar	13
polar G G small polar	12
hydrophobic polar small polar small G tiny	12
small polar G G small polar	12
small polar G tiny tiny polar	12
small small small hydrophobic small polar small charged	12
polar G G tiny polar	11
polar G G small polar hydrophobic	11
H small tiny tiny	11
hydrophobic hydrophobic polar small polar small G	11
small polar G G tiny polar	11
small polar G G small polar hydrophobic	11
small polar tiny G tiny polar	11
small polar small G G	11
small polar small G tiny polar hydrophobic	11
small polar small G small polar small	11
Total number of unique non-proinflammatory epitopes containing the motifs	29
TableS3 (b): Motifs obtained from KOOLMAN-ROHM algorithm of MERCI
Proinflammatory motifs	Proinflammatory epitopes containing the motif
basic A aliphatic	41
aliphatic aliphatic aliphatic neutral aliphatic	32
I N	31
K aliphatic L	31
aliphatic K aliphatic aliphatic	27
aromatic neutral aromatic	27
aliphatic basic aliphatic L	26
Y A	26
acidic aromatic aliphatic	26
basic K aliphatic	24
Total number of unique proinflammatory epitopes containing the motifs	192
Non-proinflammatory motifs	Non-proinflammatory epitopes containing the motif
G neutral P H	8
aliphatic neutral P H	8
W G neutral	8
W G Q	8
Q P H	8
G G neutral basic	7
G Q P	7
G Q P basic	7
G Q P H	7
aliphatic Q P basic	7
aliphatic Q P H	7
Q P H aliphatic	7
Q P H G	7
neutral P H aliphatic	7
neutral P H G	7
H G G	7
P H G G	7
P H aliphatic G	7
P basic G G	7
Total number of unique non-proinflammatory epitopes containing the motifs	15
TableS3 (c): Motifs obtained from NONE algorithm of MERCI
Proinflammatory motifs	Proinflammatory epitopes containing the motif
I N	31
Y A	26
G F	23
Y N	22
K D	19
R K	19
R M	19
F F	18
Y V	18
P F	15
Total number of unique proinflammatory epitopes containing the motifs	179
Non-proinflammatory motifs	Non-proinflammatory epitopes containing the motif
Q P H	8
W G Q	8
G Q P	7
G Q P H	7
H G G	7
P H G G	7
Q P H G	7
G G W G	6
G Q P H G	6
Q P H G G	6
W G Q P	6
W G Q P H	6
Total number of unique non-proinflammatory epitopes containing the motifs	9
