# Supplementary material for: ProInflam: a webserver for the prediction of proinflammatory antigenicity of peptides and proteins
Source: J Transl Med. 2016 Jun 14;14:178. doi: 10.1186/s12967-016-0928-3 (PMC4908730; doi:10.1186/s12967-016-0928-3)
Supplement: Supplementary file 4 — 10.1186/s12967-016-0928-3 Performance of models developed on main dataset, with RandomForest, BayesNet, NaiveBayes, IBk and J48. [file 12967_2016_928_MOESM4_ESM.xlsx]

## Sheet: Table S4
Additional file 4. Table S4. Performance of models developed on main dataset, with RandomForest, BayesNet, NaiveBayes, IBk and J48
	Method	Feature	Thr	Sen	Spec	Acc	MCC	AUC
	SVM	AAC	0.6	73.58	70.07	72.92	0.36	0.77
		DPC	0.4	86.11	62.04	81.53	0.45	0.8
		PHY	0.7	91.25	24.82	78.61	0.2	0.57
	RandomForest	AAC	0.5	99.6569	22.6277	85	0.418279	0.769
		DPC	0.5	98.2847	24.0876	84.1667	0.370576	0.7815
		PHY	0.5	98.2847	16.7883	82.7778	0.282918	0.7229
	BayesNet	AAC	0.5	98.97	5.84	81.25	0.14	0.54
		DPC	0.5	97.94	10.22	81.25	0.17	0.55
		PHY	0.8	91.6	31.39	80.14	0.27	0.64
	NaiveBayes	AAC	0.7	79.59	36.5	71.39	0.15	0.59
		DPC	0.5	78.22	51.82	73.19	0.26	0.66
		PHY	0.8	67.07	52.55	64.31	0.16	0.61
	Ibk	AAC	0.7	82.85	51.09	76.81	0.31	0.7
		DPC	0.7	81.65	51.09	75.83	0.3	0.71
		PHY	0.7	78.39	50.36	73.06	0.25	0.7
	J48	AAC	0.5	86.45	29.2	75.56	0.17	0.61
		DPC	0.5	95.2	25.55	81.94	0.29	0.67
		PHY	0.7	94.85	18.98	80.42	0.2	0.57
