# Supplementary material for: ProInflam: a webserver for the prediction of proinflammatory antigenicity of peptides and proteins
Source: J Transl Med. 2016 Jun 14;14:178. doi: 10.1186/s12967-016-0928-3 (PMC4908730; doi:10.1186/s12967-016-0928-3)
Supplement: Supplementary file 5 — 10.1186/s12967-016-0928-3. Performance of different machine learning models developed on alternate dataset. [file 12967_2016_928_MOESM5_ESM.xlsx]

## Sheet: Table S5
Additional file 5. Table S5. Performance of different machine learning models developed on alternate dataset
	Method	Feature	Thr	Sen	Spec	Acc	MCC	AUC
	SVM	AAC	0.4	82.5	40.65	61.58	0.25	0.66
		DPC	0.9	30.19	89.71	59.95	0.25	0.64
		PHY	0	60.38	66.38	63.38	0.27	0.65
	RandomForest	AAC	0.5	67.753	66.7238	67.2384	0.344787	0.73
		DPC	0.5	60.2058	71.6981	65.952	0.321167	0.72
		PHY	0.5	61.235	64.494	62.8645	0.257427	0.68
	BayesNet	AAC	0.6	11.66	92.45	52.06	0.07	0.52
		DPC	0.6	3.09	99.14	51.11	0.08	0.52
		PHY	0.5	56.95	68.44	62.69	0.26	0.64
	NaiveBayes	AAC	0.5	53.69	49.91	51.8	0.04	0.52
		DPC	0.5	55.4	54.72	55.06	0.1	0.56
		PHY	0.5	57.98	57.8	57.89	0.16	0.6
	Ibk	AAC	0.6	57.29	56.26	56.78	0.14	0.6
		DPC	0.6	63.64	47.86	55.75	0.12	0.58
		PHY	0.4	84.73	31.05	57.89	0.19	0.62
	J48	AAC	0.5	63.64	53.69	58.66	0.17	0.59
		DPC	0.5	60.55	57.29	58.92	0.18	0.6
		PHY	0.4	60.89	64.67	62.78	0.26	0.63
